# Supplementary material for: BRCA1/2 Reversion Mutations in Patients Treated with Poly ADP-Ribose Polymerase (PARP) Inhibitors or Platinum Agents
Source: Medicina (Kaunas). 2022 Dec 10;58(12):1818. doi: 10.3390/medicina58121818 (PMC9785940; doi:10.3390/medicina58121818)
Supplement: Supplementary file 1 [file medicina-58-01818-s001.zip]

Archive with 1 entries (1 files):
- medicina-2060065-supplementary.pdf
